# Supplementary material for: Peripheral and Central Iron Measures in Alcohol Use Disorder and Aging: A Quantitative Susceptibility Mapping Pilot Study
Source: Int J Mol Sci. 2023 Feb 24;24(5):4461. doi: 10.3390/ijms24054461 (PMC10002495; doi:10.3390/ijms24054461)
Supplement: Supplementary file 1 [file ijms-24-04461-s001.zip]

Archive with 1 entries (1 files):
- ijms-2232898-supplementary.pdf
